# Supplementary material for: Disc Large Homolog 1 Is Critical for Early T Cell Receptor Micro Cluster Formation and Activation in Human T Cells
Source: Vaccines (Basel). 2021 Dec 7;9(12):1446. doi: 10.3390/vaccines9121446 (PMC8709471; doi:10.3390/vaccines9121446)
Supplement: Supplementary file 1 [file vaccines-09-01446-s001.zip]

Archive with 1 entries (1 files):
- vaccines-1447895-supplementary.pdf
